# Supplementary material for: Embodiment modifies attention allotment for the benefit of dual task performance
Source: Commun Biol. 2022 Jul 14;5:701. doi: 10.1038/s42003-022-03603-6 (PMC9283402; doi:10.1038/s42003-022-03603-6)
Supplement: Supplementary file 3 — Supplementary Data 1 [file 42003_2022_3603_MOESM3_ESM.xlsx]

## Sheet: Sheet1
Questionnaire score of embodiment																										Embodiment drift
Sub	EMB												no-EMB													Sub	EMB	no-EMB
	Q1	Q2	Q3	Q4	Q5	Q6	Q7	Q8	Q9	Q10	Q11	Q12	Q1	Q2	Q3	Q4	Q5	Q6	Q7	Q8	Q9	Q10	Q11	Q12
1	5	3	4	5	6	6	3	5	3	6	2	2	2	2	1	5	1	1	4	2	1	7	5	6		1	60.6	26.1
2	7	7	7	7	7	7	6	7	6	7	7	7	4	4	3	4	3	4	6	7	6	6	7	7		2	30.56	7.78
3	3	5	6	3	6	6	5	6	6	5	5	3	5	5	2	2	1	1	3	6	2	6	6	3		3	34.06	9.26
4	2	2	2	5	5	7	6	6	6	6	6	7	1	1	1	4	1	1	7	6	5	2	5	3		4	28.62	5.6
5	4	4	5	6	6	6	4	6	4	7	6	5	2	2	2	2	2	2	5	5	5	5	5	5		5	29	-23.12
6	7	7	7	7	7	7	7	6	5	2	2	6	5	1	5	7	1	1	4	6	3	7	7	6		6	56.8	15.84
7	6	6	5	5	7	7	5	5	4	4	2	7	2	1	1	3	2	2	5	2	1	7	2	7		7	27.32	41.7
8	3	2	5	5	5	7	4	4	3	7	4	7	1	1	1	3	1	1	4	4	3	7	2	6		8	13.7	-18.9
9	2	2	2	3	3	5	7	6	6	2	2	7	2	2	2	4	4	6	6	6	4	7	6	1		9	6.82	-6.28
10	2	1	3	6	7	7	7	6	4	1	2	6	2	2	2	6	1	1	6	5	4	4	3	6		10	-2.1	-18.1
11	2	1	4	6	5	7	3	6	2	2	4	5	2	1	3	3	1	1	4	5	2	2	5	1		11	53.8	-1.8
12	3	4	3	4	5	6	6	6	5	5	2	6	5	4	5	6	5	4	6	6	5	5	6	5		12	-17.62	13.46
13	7	7	6	6	6	7	7	7	4	5	6	4	5	7	7	6	5	5	7	7	5	5	2	5		13	19.8	9.88
14	5	4	6	5	7	6	4	6	5	5	3	5	2	2	3	2	1	1	5	5	3	6	5	6		14	64.48	-12.5
15	6	6	6	7	7	7	5	3	3	7	7	3	1	1	1	3	3	2	2	2	3	6	5	5		15	115.16	71.08
16	6	7	6	7	6	6	6	5	7	7	6	6	1	1	1	3	1	1	4	6	3	5	3	7		16	58.86	-39.36
17	5	4	5	5	6	6	6	3	3	6	6	6	2	2	1	4	2	2	3	3	3	6	5	6		17	61.82	21.16
18	3	3	5	6	6	7	7	7	7	3	3	2	1	1	1	2	2	2	6	7	3	6	5	2		18	54.84	-9.98
19	6	6	7	7	7	7	4	5	3	5	6	4	2	2	2	1	1	1	4	6	3	5	3	6		19	33.38	5.38
20	7	7	7	7	7	7	6	5	6	7	3	6	1	1	1	3	1	1	5	6	5	7	3	6		20	16.44	-2.22
21	5	6	5	5	5	6	6	5	4	5	6	3	1	1	2	3	3	2	6	3	3	6	6	3		21	32.74	-11.52
22	6	7	6	7	6	6	6	6	6	7	5	6	4	3	2	5	3	6	4	6	5	5	4	6		22	13.1	1.36
23	6	7	6	7	6	7	6	5	5	4	4	4	2	2	2	4	1	1	4	3	4	6	5	5		23	42.96	-9.88
24	5	6	5	6	7	7	6	4	4	3	3	6	2	1	2	1	2	1	6	5	5	2	2	6		24	69.76	-18.84
