# Supplementary material for: Embodiment modifies attention allotment for the benefit of dual task performance
Source: Commun Biol. 2022 Jul 14;5:701. doi: 10.1038/s42003-022-03603-6 (PMC9283402; doi:10.1038/s42003-022-03603-6)
Supplement: Supplementary file 4 — Supplementary Data 2 [file 42003_2022_3603_MOESM4_ESM.xlsx]

## Sheet: Sheet1
Propreoceptive drift			Average Q1toQ6
Sub	EMB - no-EMB		Sub	EMB - no-EMB
1	34.5		1	2.83333
2	22.78		2	3.33333
3	24.8		3	2.16667
4	23.02		4	2.33333
5	52.12		5	3.16667
6	40.96		6	3.66667
7	-14.38		7	4.16667
8	32.6		8	3.16667
9	13.1		9	-0.5
10	16		10	2
11	55.6		11	2.33333
12	-31.08		12	-0.666667
13	9.92		13	0.666667
14	76.98		14	3.66667
15	44.08		15	4.66667
16	98.22		16	5
17	40.66		17	3
18	64.82		18	3.5
19	28		19	5.16667
20	18.66		20	5.66667
21	44.26		21	3.33333
22	11.74		22	2.5
23	52.84		23	4.5
24	88.6		24	4.5
