# Supplementary material for: Embodiment modifies attention allotment for the benefit of dual task performance
Source: Commun Biol. 2022 Jul 14;5:701. doi: 10.1038/s42003-022-03603-6 (PMC9283402; doi:10.1038/s42003-022-03603-6)
Supplement: Supplementary file 5 — Supplementary Data 3 [file 42003_2022_3603_MOESM5_ESM.xlsx]

## Sheet: Sheet1
left hand- ball distance				number of collision
Sub	EMB	no-EMB		Sub	EMB	no-EMB
1	0.151468	0.169051		1	2	3
2	0.279718	0.249662		2	1	1
3	0.123945	0.193162		3	2	1
4	0.355445	0.528917		4	0	0
5	0.515522	0.588551		5	0	1
6	0.412982	0.456217		6	0	0
7	0.477354	0.501484		7	0	0
8	0.324242	0.237213		8	1	1
9	0.213921	0.249592		9	0	1
10	0.291899	0.191771		10	0	0
11	0.688566	0.717045		11	0	0
12	0.354769	0.338047		12	0	0
13	0.489064	0.628274		13	0	0
14	0.218813	0.156831		14	1	3
15	0.210816	0.282209		15	2	5
16	0.0874266	0.278377		16	7	0
17	0.24575	0.211165		17	0	2
18	0.199039	0.184397		18	1	2
19	0.368362	0.441382		19	1	4
20	0.242768	0.215848		20	2	2
21	0.178936	0.23124		21	0	0
22	0.299432	0.281621		22	2	1
23	0.348414	0.262487		23	2	5
24	0.327186	0.192393		24	1	3
