# Supplementary material for: Embodiment modifies attention allotment for the benefit of dual task performance
Source: Commun Biol. 2022 Jul 14;5:701. doi: 10.1038/s42003-022-03603-6 (PMC9283402; doi:10.1038/s42003-022-03603-6)
Supplement: Supplementary file 6 — Supplementary Data 4 [file 42003_2022_3603_MOESM6_ESM.xlsx]

## Sheet: Sheet1
Reaction time of the right hand
Sub	EMB					no-EMB
	<-1.5	[-1.5 -0.5]	[-0.5 0.5]	[0.5 1.5]	1.5<	<-1.5	[-1.5 -0.5]	[-0.5 0.5]	[0.5 1.5]	1.5<
1	418.913	449.18	414.706	421.872	414.85	410.653	396.568	447.26	405.165	421.198
2	449.813	441.941	488.853	482.961	459.294	445.086	462.797	497.245	500	468.103
3	449.324	459.25	440.621	404.643	446.594	444.115	440.463	451.202	435.322	452.908
4	443.102	472.309	453.688	441.326	453.561	438.226	433.684	493.407	451.829	436.931
5	442.846	447.45	483.15	444.844	441.651	418.635	430.44	478.231	450.212	426.97
6	438.527	420.214	462.908	442.394	452.137	445.471	461.338	490.961	456.281	457.805
7	415.493	426.1	477.592	433.032	416.828	439.069	454.805	489.619	459.902	462.325
8	444.653	449.169	482.575	479.694	444.319	435.947	457.045	466.272	465.964	448.057
9	433.537	429.976	433.823	440.123	433.794	438.789	465.243	454.962	451.284	444.957
10	438.699	438.582	429.761	438.139	437.942	437.397	466.781	446.162	435.709	440.258
11	426.809	430.912	462.506	433.484	443.914	440.644	460.383	464.501	450.433	453.887
12	431.073	436.279	467.495	461.714	430.392	425.834	424.427	470.395	438.578	426.121
13	446.431	451.998	469.809	449.605	450.798	455.865	471.045	465.853	464.383	453.351
14	451.06	459.652	482.803	428.494	449.414	438.733	470.197	465.282	460.412	452.434
15	446.731	454.152	456.189	457.068	455.695	446.275	454.181	498.133	468.722	443.607
16	422.106	404.794	429.151	428.049	424.628	409.875	429.485	434.325	392.541	415.37
17	436.795	457.804	484.548	456.77	432.362	432.819	474.762	464.036	434.093	437.137
18	442.782	470.794	440.174	446.243	448.934	448.097	430.813	485.796	432.722	455.532
19	476.523	460.539	498.382	491.594	466.894	460.938	474.923	500	483.793	444.761
20	425.62	436.482	430.716	418.746	447.838	436.984	446.846	423.283	425.877	449.177
21	410.99	451.829	428.683	400.775	415.038	429.172	472.101	467.904	470.649	424.034
22	419.007	417.335	460.487	424.625	417.681	425.116	408.478	453.188	423.411	437.092
23	440.349	459.172	457.229	452.873	425.387	443.95	427.199	478.284	433.628	423.18
24	414.937	405.228	444.52	416.893	422.591	416.146	447.947	433.799	419.068	431.945
